# Supplementary material for: Negative regulation of EGFR signalling by the human folliculin tumour suppressor protein
Source: Nat Commun. 2017 Jun 28;8:15866. doi: 10.1038/ncomms15866 (PMC5493755; doi:10.1038/ncomms15866)
Supplement: Supplementary Data 1 [file ncomms15866-s2.xlsx]

## Sheet: Sheet1
Supplementary data 1. Spectral counts from the mass spectrometry analysis of UOK257 cells following FLCN immunoprecipitation.
Entry	Gene Name	Protein Description	Spectral Counts
			FLCN-/- Nucleus	FLCN-/- Cytoplasm	FLCN-/- Membrane	Flag FLCN WT Nucleus	Flag FLCN WT Cytoplasm	Flag FLCN WT Membrane
PREVIOUSLY DESCRIBED FLCN INTERACTING PROTEINS
Q8NFG4	FLCN_HUMAN	Folliculin	1	0	1	105	144	35
Q8TF40-3	FNIP1_HUMAN	Isoform 3 of Folliculin-interacting protein 11	0	0	0	15	4	0
Q9P278-2	FNIP2_HUMAN	Isoform 2 of Folliculin-interacting protein 22,3	0	0	0	2	0	0
Q8TBX8	PI42C_HUMAN	GABARAP4	0	0	0	1	0	0
RAB GTPASES
P51153	RAB13_HUMAN	Ras-related protein Rab-13	0	0	0	1	0	0
Q13671-2	RIN1_HUMAN	Isoform RIN1-delta of Ras and Rab interactor 1	0	0	0	1	0	0
Q6IQ22	RAB12_HUMAN	Ras-related protein Rab-12	0	0	0	1	0	0
P51149	RAB7A_HUMAN	Ras-related protein Rab-7a	1	0	0	7	0	4
Q9BZG1	RAB34_HUMAN	Ras-related protein Rab-34	2	0	0	7	0	0
P51151	RAB9A_HUMAN	Ras-related protein Rab-9A	1	0	0	3	0	0
P62820-2	RAB1A_HUMAN	Isoform 2 of Ras-related protein Rab-1A	1	0	0	2	0	1
Q6WKZ4	RFIP1_HUMAN	Rab11 family-interacting protein 1	3	0	0	7	0	0
P20337	RAB3B_HUMAN	Ras-related protein Rab-3B	1	0	0	2	0	0
P51148	RAB5C_HUMAN	Ras-related protein Rab-5C	4	0	1	6	0	1
P61019	RAB2A_HUMAN	Ras-related protein Rab-2A	3	0	1	3	0	1
Q9H082	RB33B_HUMAN	Ras-related protein Rab-33B	1	0	1	1	0	1
Q5HYI8	RABL3_HUMAN	Rab-like protein 3	2	0	0	2	0	0
Q9NP72	RAB18_HUMAN	Ras-related protein Rab-18	2	0	0	2	0	0
O14966	RAB7L_HUMAN	Ras-related protein Rab-7L1	1	0	0	1	0	0
Q15042	RB3GP_HUMAN	Rab3 GTPase-activating protein catalytic subunit	1	0	0	1	0	0
Q8IUD2-2	RB6I2_HUMAN	Isoform 2 of ELKS/Rab6-interacting/CAST family member 1	1	0	0	1	0	0
P61026	RAB10_HUMAN	Ras-related protein Rab-10	4	0	0	3	0	0
Q15286	RAB35_HUMAN	Ras-related protein Rab-35	2	0	1	2	0	0
P61106	RAB14_HUMAN	Ras-related protein Rab-14	3	0	0	2	0	0
P61006	RAB8A_HUMAN	Ras-related protein Rab-8A	1	0	0	0	0	0
Q13637	RAB32_HUMAN	Ras-related protein Rab-32	2	0	0	0	0	0
NON-SPECIFIC PROTEINS
P68363	TBA1B_HUMAN	Tubulin alpha-1B chain	23	4	30	49	20	47
P04075	ALDOA_HUMAN	Fructose-bisphosphate aldolase A	7	0	2	16	1	11
Q09666	AHNK_HUMAN	Neuroblast differentiation-associated protein AHNAK	133	0	2	169	0	11
Q9BQA1	MEP50_HUMAN	Methylosome protein 50	58	10	47	57	54	60
1. Baba, M., Hong, S.B., Sharma, N., Warren, M.B., Nickerson, M.L., Iwamatsu, A., Esposito, D., Gillette, W.K., Hopkins, R.F., 3rd, Hartley, J.L., et al. (2006). Folliculin encoded by the BHD gene interacts with a binding protein, FNIP1, and AMPK, and is involved in AMPK and mTOR signaling. Proc Natl Acad Sci U S A 103, 15552-15557.
2. Hasumi, H., Baba, M., Hong, S.B., Hasumi, Y., Huang, Y., Yao, M., Valera, V.A., Linehan, W.M., and Schmidt, L.S. (2008). Identification and characterization of a novel folliculin-interacting protein FNIP2. Gene 415, 60-67.
3. Takagi, Y., Kobayashi, T., Shiono, M., Wang, L., Piao, X., Sun, G., Zhang, D., Abe, M., Hagiwara, Y., Takahashi, K., et al. (2008). Interaction of folliculin (Birt-Hogg-Dube gene product) with a novel Fnip1-like (FnipL/Fnip2) protein. Oncogene 27, 5339-5347.
4.Dunlop, E.A., Seifan, S., Claessens, T., Behrends, C., Kamps, M.A., Rozycka, E., Kemp, A.J., Nookala, R.K., Blenis, J., Coull, B.J., et al. (2014). FLCN, a novel autophagy component, interacts with GABARAP and is regulated by ULK1 phosphorylation. Autophagy 10, 1749-1760.
